# Supplementary material for: Chromatin Landscapes of Retroviral and Transposon Integration Profiles
Source: PLoS Genet. 2014 Apr 10;10(4):e1004250. doi: 10.1371/journal.pgen.1004250 (PMC3983033; doi:10.1371/journal.pgen.1004250)
Supplement: Table S2 — FDR-corrected p-values associated with statistical tests performed for Figures 1B, 1C, 6A, 6C. (XLS) [file pgen.1004250.s011.xls]

## Sheet: Sheet1
P-values for Figure 1B
Enrichment in genes
	genic	TSS_upstream	TSS_downstream	other
SB	3.45845952088873e-323	0.000357677976766837	1.2579818685246e-26	3.45845952088873e-323
PB	3.45845952088873e-323	2.96439387504748e-323	0	3.95252516672997e-323
MMTV	1.81190309073931e-41	4.15464799978753e-14	3.32219932554422e-05	3.16459687212946e-26
Orientation bias in genes
	genic	TSS_upstream	TSS_downstream
SB	0.000466830397565786	0.555062839304602	0.526404211906005
PB	0.0143224643540314	4.41329724715655e-62	1.32553949180037e-26
MMTV	3.33641667721304e-19	0.00520597641383151	0.933717364957249
P-values for Figure 1C
Enrichment in transcripts
	utr5	utr3	exon	intron
SB	1.70878334555239e-21	8.00303051874963e-08	5.41218689398221e-17	0.0169508663687586
PB	4.80754579283885e-105	2.89587032708198e-29	2.87758573115841e-110	2.69873661196674e-10
MMTV	1.32911949802121e-07	0.000334926700048435	0.244064610480866	0.723726890620303
Orientation bias in transcripts
	utr5	utr3	exon	intron
SB	0.109843566123352	0.205387834770644	0.14846397511736	0.00248117450378224
PB	0.0555747433761271	1.64353858254144e-07	1.8706434775173e-10	0.344108593083805
MMTV	0.385599221453794	0.398346052183787	0.00520966061065587	6.89061501999536e-17
P-values for Figure 6A
Enrichment of unselected integrations relative to CIS integrations in genes
	genic	TSS_upstream	TSS_downstream	other
SB	1.56831747912624e-56	4.7560072893658e-08	0.689816337832952	1.07247942545905e-86
PB	4.82064600016145e-14	0.0980707283953982	0.140275034398459	1.07286789878081e-22
MMTV	0.000107158739149332	1.238477839963e-51	2.86295235571415e-175	1.48413370492751e-07
Enrichment of unselected integrations relative to CIS integrations in transcripts
	utr5	utr3	exon	intron
SB	0.185741586751951	0.000372192878433638	1	1
PB	1	0.82290547173206	0.234000967202454	0.82290547173206
MMTV	1.2309312406788e-06	5.74901022386703e-19	9.60475531318362e-93	1.04153030171426e-15
P-values for Figure 6C
Bias of unselected integrations for CIS regions
	genomic	genic	intergenic
SB	0	0	1.2490009027033e-16
PB	0	0	1.0591527654924e-12
MMTV	0	0	0
