# Supplementary material for: Chromatin Landscapes of Retroviral and Transposon Integration Profiles
Source: PLoS Genet. 2014 Apr 10;10(4):e1004250. doi: 10.1371/journal.pgen.1004250 (PMC3983033; doi:10.1371/journal.pgen.1004250)
Supplement: Table S3 — Macrofeatures and microfeatures. (XLS) [file pgen.1004250.s012.xls]

## Sheet: Sheet1
Microfeatures	Macrofeatures
Pol2-Ser5P
Tbp
CTCF
H3K9ac
Smc3
H2AZ
Tcf3
	p53
Pol2-Ser7P
CoREST
p53S18P
Smad3
Smad2/3
Chd7
Dpy30
H3K4me1
BrgJ1
Nanog
DNaseI hypersensitivity
	TSS expression
	TSS proximity
H3K79me2
Ctr9
5hmC
	Gene expression
	CpG island proximity
	Gene proximity
	TTS proximity
Pol2-Ser2P
H3K36me3
H3K4me3
Med1
Med12
Esrrb
H3K4me2
H3K27ac
Lsd1
Jarid1a
Smc1
Mi2b
Tcfcp2|1
Klf4
Hdac1
SetDB1
Mcaf1
Hdac2
Zfx
E2f1
p300
Taf3
Oct4
nMyc
Sox2
Stat3
Jaridb1
cMyc
Ell
	HiC alpha
	CpG methylation
Ring1b
Mdb3
Jarid2
MacroH2A
Ezh2
Mtf2
Yy1
Cbx7
Suz12
Tbx3
H3K27me3
LaminB1
	H3K9me2
	Replication timing
H4K20me3
Atrx
Luzp1
Kap1
	H3K9me3
