# Supplementary material for: Chromatin Landscapes of Retroviral and Transposon Integration Profiles
Source: PLoS Genet. 2014 Apr 10;10(4):e1004250. doi: 10.1371/journal.pgen.1004250 (PMC3983033; doi:10.1371/journal.pgen.1004250)
Supplement: Table S4 — SB true and spurious CISs. Column name ‘nU’ refers to the number of unselected integrations within the CIS region on chromosome ‘chr’, starting at ‘start’ and ending at ‘end’. ‘nC’ refers to the corresponding number of CIS integrations. The p-values in ‘pvalue’ were calculated by a one-sided binomial test of ‘nC’ successes in ‘nC’+‘nU’ trials, and corrected for multiple testing (FDR). Low (high) p-values correspond to true (spurious) CISs. The probability of success for each binomial test was defined as , where is the tumor screen dataset size, and is the unselected integration dataset size. Each CIS region is mapped to its nearest TSS (columns ‘symbol’ and ‘ensemblID’). (XLS) [file pgen.1004250.s013.xls]

## Sheet: Sheet1
Sleeping Beauty
chr	start	end	nU	nC	pvalue	symbol	ensemblID
chr11	2982834	3145369	90	33	0.916773219323155	Sfi1	ENSMUSG00000023764
chr15	82665130	82780437	23	15	0.215915702948179	Tcf20	ENSMUSG00000041852
chrX	166354224	166437459	11	9	0.164913933819313	Mid1	ENSMUSG00000035299
chr15	80618756	80707865	15	14	0.0537320546219803	Tnrc6b	ENSMUSG00000047888
chr12	56043160	56120721	8	10	0.0357222610094886	Baz1a	ENSMUSG00000035021
chr4	97598565	97670324	6	9	0.0258137394800794	Nfia	ENSMUSG00000028565
chr4	32475450	32591302	14	15	0.0241771425827369	Gja10	ENSMUSG00000051056
chr5	108129967	108234122	11	13	0.02287301768157	Gfi1	ENSMUSG00000029275
chr3	88716658	88797276	7	10	0.02287301768157	Dap3	ENSMUSG00000068921
chr5	144354227	144464269	11	13	0.02287301768157	Cyth3	ENSMUSG00000018001
chr7	152143775	152241995	7	10	0.02287301768157	Ccnd1	ENSMUSG00000070348
chr12	71060421	71187737	15	16	0.0217085040645894	Nin	ENSMUSG00000021068
chr18	46621690	46693313	8	11	0.0208743131558087	Fem1c	ENSMUSG00000033319
chr12	70366777	70456044	9	12	0.0182324941913207	Nemf	ENSMUSG00000020982
chr14	21284967	21420475	17	19	0.00968406122240446	Ppp3cb	ENSMUSG00000021816
chr19	29278279	29372484	10	14	0.00863838218142042	Jak2	ENSMUSG00000024789
chrX	139127814	139202336	3	8	0.0082512553365276	Tmem164	ENSMUSG00000047045
chr12	8658740	8756788	11	15	0.00773438209653671	Pum2	ENSMUSG00000020594
chr9	45675417	45747123	5	10	0.00773438209653671	Rnf214	ENSMUSG00000042790
chr8	127158114	127250381	5	10	0.00773438209653671	2310022B05Rik	ENSMUSG00000031983
chr13	52643598	52735659	6	11	0.00739891431496739	Syk	ENSMUSG00000021457
chr18	65570693	65662657	8	13	0.00612682318057249	Malt1	ENSMUSG00000032688
chr12	81901181	81993375	8	13	0.00612682318057249	4933426M11Rik	ENSMUSG00000021133
chr9	110410524	110531979	14	18	0.00544529354095703	Setd2	ENSMUSG00000044791
chr5	144842869	144929362	4	10	0.0039398650451148	Lmtk2	ENSMUSG00000038970
chr11	100197743	100284109	5	11	0.00391297213330549	Jup	ENSMUSG00000001552
chr11	69355212	69435719	5	11	0.00391297213330549	Trp53	ENSMUSG00000059552
chr7	97245170	97372790	17	21	0.00382080566603241	Picalm	ENSMUSG00000039361
chr6	39551594	39638031	6	12	0.00382080566603241	Ndufb2	ENSMUSG00000002416
chr10	82697328	82795453	6	12	0.00382080566603241	Slc41a2	ENSMUSG00000034591
chr4	153888289	154018838	9	15	0.0030948407588697	Prdm16	ENSMUSG00000039410
chr11	54027692	54116988	4	11	0.00190045922825119	Il3	ENSMUSG00000018914
chr18	61200305	61306798	5	12	0.00190045922825119	Csf1r	ENSMUSG00000024621
chr17	86369658	86435473	4	11	0.00190045922825119	Srbd1	ENSMUSG00000024135
chr13	43261287	43359178	5	12	0.00190045922825119	Gfod1	ENSMUSG00000051335
chr3	141886223	141999239	10	17	0.00150205917800757	Bmpr1b	ENSMUSG00000052430
chr3	84710974	84815155	10	17	0.00150205917800757	Fbxw7	ENSMUSG00000028086
chr10	66558827	66674548	11	18	0.0014054361297262	Reep3	ENSMUSG00000019873
chr2	153015196	153078148	1	8	0.00117073239773163	Tspyl3	ENSMUSG00000074671
chr3	107063280	107167461	7	15	0.000948989412203696	Rbm15	ENSMUSG00000048109
chr15	62585628	62671827	6	14	0.000948989412203696	Myc	ENSMUSG00000022346
chr13	83641074	83727306	5	13	0.000948989412203696	Mef2c	ENSMUSG00000005583
chr2	146815677	146893390	5	13	0.000948989412203696	Xrn2	ENSMUSG00000027433
chr6	47420810	47518996	6	14	0.000948989412203696	Cul1	ENSMUSG00000029686
chr11	68203890	68310763	7	15	0.000948989412203696	Pik3r5	ENSMUSG00000020901
chr11	54426114	54559353	20	27	0.000555830661184018	Cdc42se2	ENSMUSG00000052298
chr9	32465605	32589986	8	17	0.00047329066211656	Ets1	ENSMUSG00000032035
chr3	135279790	135395751	8	17	0.00047329066211656	Slc39a8	ENSMUSG00000053897
chr9	43910792	44026394	6	15	0.00047329066211656	Mcam	ENSMUSG00000032135
chr15	61773483	61882968	5	14	0.00047329066211656	Myc	ENSMUSG00000022346
chr2	131910260	132008638	6	15	0.00047329066211656	Slc23a2	ENSMUSG00000027340
chr4	120386070	120528378	10	19	0.000466709406286572	Nfyc	ENSMUSG00000032897
chr9	71840446	71953121	9	19	0.000235127946331499	Tcf12	ENSMUSG00000032228
chr9	21702270	21838357	10	20	0.000231203988332785	Epor	ENSMUSG00000006235
chr18	80823463	80947392	5	15	0.000223803965604724	Nfatc1	ENSMUSG00000033016
chr9	45815885	45919781	5	15	0.000223803965604724	Sik3	ENSMUSG00000034135
chr2	44990043	45132703	13	23	0.000205724350277598	Zeb2	ENSMUSG00000026872
chr14	35480471	35582420	4	14	0.000205724350277598	Wapal	ENSMUSG00000041408
chr17	80382561	80564688	15	25	0.000181083480191951	Atl2	ENSMUSG00000059811
chr17	80382561	80564688	15	25	0.000181083480191951	Srsf7	ENSMUSG00000024097
chr9	89820306	89912497	2	12	0.000132264632304308	Rasgrf1	ENSMUSG00000032356
chr6	83873578	83939453	2	12	0.000132264632304308	Zfml	ENSMUSG00000030016
chr3	79008765	79145345	10	21	0.000131875214300694	Gm17359	ENSMUSG00000091685
chr3	105496351	105606422	5	16	0.000114291078810401	Rap1a	ENSMUSG00000068798
chr6	146122333	146235206	4	15	9.98722e+09	Itpr2	ENSMUSG00000030287
chr7	121276724	121351424	0	9	9.9322e+09	Rras2	ENSMUSG00000055723
chr13	44829378	45003050	14	26	5.80177e+09	Jarid2	ENSMUSG00000038518
chr7	97051130	97166990	3	15	3.24861e+09	Eed	ENSMUSG00000030619
chr2	117096360	117233116	9	22	3.20702e+09	Rasgrp1	ENSMUSG00000027347
chrX	149482215	149614826	4	17	1.80283e+09	Foxr2	ENSMUSG00000071665
chr2	167495503	167655876	9	23	1.50816e+09	Tmem189	ENSMUSG00000090213
chr14	26248919	26443155	10	25	7.1916e+08	Zmiz1	ENSMUSG00000007817
chr17	80763479	80907804	9	24	7.03874e+08	Sos1	ENSMUSG00000024241
chr6	115538432	115680678	9	25	3.15878e+08	Raf1	ENSMUSG00000000441
chr11	79148770	79287868	11	28	1.63137e+08	Nf1	ENSMUSG00000020716
chr14	122289503	122402638	1	15	1.63137e+08	Gpr183	ENSMUSG00000051212
chr5	24772370	24923622	9	26	1.50578e+07	Galnt11	ENSMUSG00000038072
chr12	86867911	87006933	4	20	1.36417e+07	Jdp2	ENSMUSG00000034271
chr6	99106781	99298963	15	33	9.31166e+07	Foxp1	ENSMUSG00000030067
chr3	29953863	30063934	2	18	5.29786e+07	Mecom	ENSMUSG00000027684
chr15	78225982	78399508	13	32	4.42959e+07	Il2rb	ENSMUSG00000068227
chr7	150085776	150248676	9	29	1.38876e+07	Ascl2	ENSMUSG00000009248
chr5	148136786	148290982	8	28	1.21858e+07	Flt3	ENSMUSG00000042817
chr6	30977410	31193091	17	40	2.39643e+06	Klf14	ENSMUSG00000073209
chr4	32269681	32506055	27	50	2.0827e+06	Bach2	ENSMUSG00000040270
chr16	52061092	52219863	7	31	281413	Cblb	ENSMUSG00000022637
chr11	100619601	100793855	12	39	64648.4	Stat5b	ENSMUSG00000020919
chr18	39493657	39690231	23	52	32069.6	Nr3c1	ENSMUSG00000024431
chr16	4064248	4243354	6	32	32069.6	Trap1	ENSMUSG00000005981
chr3	29827213	29987355	7	36	3105.42	Mecom	ENSMUSG00000027684
chr7	28305129	28462149	4	32	1753.65	Akt2	ENSMUSG00000004056
chr5	75782463	76069122	21	54	1561.33	Kit	ENSMUSG00000005672
chr5	75782463	76069122	21	54	1561.33	Kit	ENSMUSG00000005672
chr5	76017953	76298725	14	51	22.869	Kdr	ENSMUSG00000062960
chr4	100799751	100994971	7	43	5.10809	Jak1	ENSMUSG00000028530
chrX	17715570	17909176	2	36	0.00737257	Kdm6a	ENSMUSG00000037369
chr10	20762200	20951238	15	58	0.181146	Hbs1l	ENSMUSG00000019977
chrX	7378597	7589629	6	45	0.181146	Eras	ENSMUSG00000031160
chr7	35760967	36009127	24	73	0.00752393	Cebpa	ENSMUSG00000034957
chr19	32770028	32961147	11	68	9.73471e-08	Pten	ENSMUSG00000013663
chr2	26232068	26433771	16	83	9.20392e-11	Sec16a	ENSMUSG00000026924
chr16	95517379	95731346	16	86	6.85277e-12	Kcnj15	ENSMUSG00000062609
chr11	11534254	11737803	9	75	6.85277e-12	Ikzf1	ENSMUSG00000018654
chr7	37225087	37408567	9	83	4.11947e-15	Tshz3	ENSMUSG00000021217
