# Supplementary material for: Chromatin Landscapes of Retroviral and Transposon Integration Profiles
Source: PLoS Genet. 2014 Apr 10;10(4):e1004250. doi: 10.1371/journal.pgen.1004250 (PMC3983033; doi:10.1371/journal.pgen.1004250)
Supplement: Table S5 — PB true and spurious CISs. Column name ‘nU’ refers to the number of unselected integrations within the CIS region on chromosome ‘chr’, starting at ‘start’ and ending at ‘end’. ‘nC’ refers to the corresponding number of CIS integrations. The p-values in ‘pvalue’ were calculated by a one-sided binomial test of ‘nC’ successes in ‘nC’+‘nU’ trials, and corrected for multiple testing (FDR). Low (high) p-values correspond to true (spurious) CISs. The probability of success for each binomial test was defined as , where is the tumor screen dataset size, and is the unselected integration dataset size. Each CIS region is mapped to its nearest TSS (columns ‘symbol’ and ‘ensemblID’). (XLS) [file pgen.1004250.s014.xls]

## Sheet: Sheet1
PiggyBac
chr	start	end	nU	nC	pvalue	symbol	ensemblID
chr12	101483506	101558098	5	1	0.22089541885364	Calm1	ENSMUSG00000001175
chr15	78654507	78749321	18	2	0.198226235186719	Gga1	ENSMUSG00000033128
chrY	2793936	2936266	30	3	0.154848128693742	Rbmy1a1	ENSMUSG00000052831
chr12	103777332	103907372	13	2	0.128862469155496	Chga	ENSMUSG00000021194
chr18	83098928	83176271	12	2	0.116572490925286	Zfp516	ENSMUSG00000058881
chr5	143510878	143620713	24	3	0.103897478128307	Fbxl18	ENSMUSG00000066640
chr18	38781820	38856273	8	2	0.0663270324529371	Arhgap26	ENSMUSG00000036452
chrX	50056027	50168236	19	3	0.0656369436967187	Ccdc160	ENSMUSG00000073207
chr8	109907301	109999278	19	3	0.0656369436967187	Nob1	ENSMUSG00000003848
chr15	5039243	5131155	18	3	0.0605233918604463	Prkaa1	ENSMUSG00000050697
chr14	48179732	48253610	17	3	0.0544388944261761	Atg14	ENSMUSG00000037526
chr18	14727100	14824677	16	3	0.0485782533285748	Ss18	ENSMUSG00000037013
chr12	8268380	8375074	6	2	0.0485763187230005	Hs1bp3	ENSMUSG00000020605
chr15	78262860	78398288	13	3	0.031929239588498	Il2rb	ENSMUSG00000068227
chr8	119587461	119696879	12	3	0.0272730379244952	Bcmo1	ENSMUSG00000031845
chr12	32601611	32670366	11	3	0.0229482592679706	Hbp1	ENSMUSG00000002996
chr5	140643935	140706866	3	2	0.0203891715532367	Mad1l1	ENSMUSG00000029554
chr8	72997696	73110021	10	3	0.01937740722942	2810422J05Rik	ENSMUSG00000055553
chr12	109109163	109230449	8	3	0.0121397879061083	Bcl11b	ENSMUSG00000048251
chr8	110009045	110118463	8	3	0.0121397879061083	Wwp2	ENSMUSG00000031930
chr8	10957467	11063978	8	3	0.0121397879061083	Irs2	ENSMUSG00000038894
chr5	125837255	125935363	7	3	0.00973804631780419	Ubc	ENSMUSG00000008348
chr18	78277578	78375155	6	3	0.00719603134902948	Slc14a1	ENSMUSG00000059336
chr18	50118352	50207257	4	3	0.00326621153461102	Tnfaip8	ENSMUSG00000062210
chr9	71681490	71773616	17	5	0.0026441023479901	Cgnl1	ENSMUSG00000032232
chr15	66765824	66875142	9	4	0.00240473575622897	Ndrg1	ENSMUSG00000005125
chr10	120854932	120946992	15	5	0.00175383514084178	Rassf3	ENSMUSG00000025795
chr5	100949369	101029889	7	4	0.00124913476462648	Plac8	ENSMUSG00000029322
chr16	98056525	98133764	6	4	0.000844270601234476	Prdm15	ENSMUSG00000014039
chr4	135408813	135527307	19	6	0.000758102496745573	Fuca1	ENSMUSG00000028673
chr1	78429443	78498229	5	4	0.000554300887494841	Farsb	ENSMUSG00000026245
chr13	63168273	63269010	5	4	0.000554300887494841	2010111I01Rik	ENSMUSG00000021458
chr12	16042873	16126220	1	3	0.000524729460210939	Trib2	ENSMUSG00000020601
chr16	20654605	20783562	9	5	0.000340685627636676	Chrd	ENSMUSG00000006958
chr3	102804242	102931491	31	8	0.000320666875392946	Nras	ENSMUSG00000027852
chr17	6884679	7014445	21	7	0.000242275664276048	Ezr	ENSMUSG00000052397
chr2	167598588	167705791	8	5	0.000242275664276048	Ptpn1	ENSMUSG00000027540
chr17	83685059	83785755	8	5	0.000242275664276048	Eml4	ENSMUSG00000032624
chr15	64030092	64133608	8	5	0.000242275664276048	Asap1	ENSMUSG00000022377
chr15	97581246	97719575	7	5	0.000178981570372991	Rapgef3	ENSMUSG00000022469
chr9	89824238	89907602	0	3	0.000178981570372991	Rasgrf1	ENSMUSG00000032356
chr16	95536703	95668533	4	5	3.43118e+09	Kcnj15	ENSMUSG00000062609
chr1	165995220	166061077	4	5	3.43118e+09	Selp	ENSMUSG00000026580
chr2	101572725	101712381	16	8	9.46196e+07	Prr5l	ENSMUSG00000032841
chr10	88080683	88210633	20	9	4.71517e+08	Spic	ENSMUSG00000004359
chr2	18777827	18905682	11	8	1.29091e+08	Pip4k2a	ENSMUSG00000026737
chr17	6297485	6369113	0	5	3.99438e+07	Tmem181a	ENSMUSG00000038141
chr17	6968980	7130721	23	11	2.31411e+07	Ezr	ENSMUSG00000052397
chr8	125104861	125298581	7	8	1.51175e+07	Cbfa2t3	ENSMUSG00000006362
chr11	68186475	68319441	4	8	138522	Pik3r5	ENSMUSG00000020901
chr13	83624071	83768455	3	8	513285	Mef2c	ENSMUSG00000005583
chrX	7433673	7615493	14	12	58300	Hdac6	ENSMUSG00000031161
chr6	30961550	31179666	20	16	103.114	Klf14	ENSMUSG00000073209
chr6	30961550	31179666	20	16	103.114	Mkln1	ENSMUSG00000025609
chr4	153834533	154017371	7	14	1.9742	Prdm16	ENSMUSG00000039410
chr2	26247777	26425786	14	18	0.0185406	Notch1	ENSMUSG00000026923
chr6	99082832	99298019	19	21	0.000320971	Foxp1	ENSMUSG00000030067
chr4	32277426	32507059	26	23	0.000204266	Bach2	ENSMUSG00000040270
chr11	11535428	11718011	12	20	2.38636e-05	Ikzf1	ENSMUSG00000018654
chr19	32772661	32954514	22	23	2.36571e-05	Pten	ENSMUSG00000013663
chr7	35769547	36008346	9	21	1.03977e-07	Cebpa	ENSMUSG00000034957
chr3	29823988	30068193	12	26	2.6055e-12	Mecom	ENSMUSG00000027684
chr3	29823988	30068193	12	26	2.6055e-12	Mecom	ENSMUSG00000027684
chr17	5969005	6247023	23	34	7.44165e-17	Tulp4	ENSMUSG00000034377
