# Supplementary material for: Chromatin Landscapes of Retroviral and Transposon Integration Profiles
Source: PLoS Genet. 2014 Apr 10;10(4):e1004250. doi: 10.1371/journal.pgen.1004250 (PMC3983033; doi:10.1371/journal.pgen.1004250)
Supplement: Table S6 — MMTV true and spurious CISs. Column name ‘nU’ refers to the number of unselected integrations within the CIS region on chromosome ‘chr’, starting at ‘start’ and ending at ‘end’. ‘nC’ refers to the corresponding number of CIS integrations. The p-values in ‘pvalue’ were calculated by a one-sided binomial test of ‘nC’ successes in ‘nC’+‘nU’ trials, and corrected for multiple testing (FDR). Low (high) p-values correspond to true (spurious) CISs. The probability of success for each binomial test was defined as , where is the tumor screen dataset size, and is the unselected integration dataset size. Each CIS region is mapped to its nearest TSS (columns ‘symbol’ and ‘ensemblID’). (XLS) [file pgen.1004250.s015.xls]

## Sheet: Sheet1
Mouse Mammary Tumor Virus
chr	start	end	nU	nC	pvalue	symbol	ensemblID
chr11	2944899	3139706	251	43	0.803058777400912	Sfi1	ENSMUSG00000023764
chrX	139848545	139982179	75	17	0.330583866634592	Pak3	ENSMUSG00000031284
chr13	77537991	77612633	23	8	0.122949993345407	Fam172a	ENSMUSG00000064138
chr12	3045484	3175734	60	17	0.118474107904466	Rab10	ENSMUSG00000020671
chr17	39931434	40029262	23	9	0.0683169940783413	Pgk2	ENSMUSG00000031233
chr6	88113084	88202479	14	8	0.0196993854826114	Dnajb8	ENSMUSG00000048206
chrX	166362549	166496183	37	16	0.00924137652205344	Mid1	ENSMUSG00000035299
chr9	42710367	42785025	10	8	0.00508118026897332	Grik4	ENSMUSG00000032017
chr11	16586821	16690780	12	9	0.00403706747997111	Egfr	ENSMUSG00000020122
chr11	100785762	100869207	12	9	0.00403706747997111	Ptrf	ENSMUSG00000004044
chr13	51996483	52082838	13	10	0.00219729168720463	Sema4d	ENSMUSG00000021451
chr8	19860338	19990713	36	18	0.00189861890705351	Gm15319	ENSMUSG00000074449
chr6	103516136	103679019	88	33	0.00183557007295111	Chl1	ENSMUSG00000030077
chr14	31387244	31485213	10	9	0.00183557007295111	Prkcd	ENSMUSG00000021948
chr17	47633688	47751884	17	12	0.0014216400254558	Bysl	ENSMUSG00000023988
chr2	138652355	138715309	6	8	0.000722773807932449	Btbd3	ENSMUSG00000062098
chr9	20719572	20805957	8	9	0.000698498352422576	S1pr2	ENSMUSG00000043895
chr9	41191738	41263465	4	7	0.000692450447862971	Ubash3b	ENSMUSG00000032020
chr2	169914472	170004007	9	10	0.000375336698988753	Zfp217	ENSMUSG00000052056
chr11	98203908	98304936	11	11	0.000340093348209343	Pgap3	ENSMUSG00000038208
chr10	43332099	43438999	11	11	0.000340093348209343	Cd24a	ENSMUSG00000047139
chr19	5761079	5866687	13	12	0.000301623592658267	Frmd8	ENSMUSG00000024816
chr18	11749626	11841553	8	10	0.000222387781433553	Rbbp8	ENSMUSG00000041238
chr12	25203375	25272157	6	9	0.000220436283762863	Grhl1	ENSMUSG00000020656
chr19	43641374	43727029	7	10	0.000121197510572574	Nkx2-3	ENSMUSG00000044220
chr6	28667296	28768449	7	10	0.000121197510572574	Lrrc4	ENSMUSG00000049939
chr7	135700730	135793090	7	10	0.000121197510572574	Inpp5f	ENSMUSG00000042105
chr4	124264407	124374458	9	11	0.000121197510572574	Utp11l	ENSMUSG00000028907
chr4	124647149	124739535	5	9	0.000112907647882686	Gnl2	ENSMUSG00000028869
chr4	141729219	141806884	5	9	0.000112907647882686	Kazn	ENSMUSG00000040606
chr15	74862466	74977812	19	16	6.92483e+09	Ly6c2	ENSMUSG00000022584
chr6	23143950	23256861	6	10	6.59581e+09	Fezf1	ENSMUSG00000029697
chr10	66907952	67000195	6	10	6.59581e+09	Egr2	ENSMUSG00000037868
chr14	115323310	115473853	21	17	6.02864e+09	Gpc5	ENSMUSG00000022112
chr18	36600919	36733482	23	18	4.99181e+09	Hbegf	ENSMUSG00000024486
chr6	68109692	68284333	116	48	4.18097e+09	Tacstd2	ENSMUSG00000051397
chr4	114516262	114626313	7	11	4.00664e+09	Foxd2	ENSMUSG00000055210
chr16	4603585	4681044	5	10	3.29539e+09	Dnaja3	ENSMUSG00000004069
chr12	105668425	105745988	5	10	3.29539e+09	Gsc	ENSMUSG00000021095
chr1	157104366	157182078	2	8	3.16696e+09	BC034090	ENSMUSG00000033722
chr9	14521926	14596584	2	8	3.16696e+09	Fut4	ENSMUSG00000049307
chr14	70390731	70532512	16	16	2.14006e+09	Bin3	ENSMUSG00000022089
chr6	66957403	67067374	6	11	2.11083e+09	Gadd45a	ENSMUSG00000036390
chr4	115555554	115633219	2	9	6.94453e+08	Dmbx1	ENSMUSG00000028707
chr10	29414637	29559643	12	16	2.2641e+06	Rspo3	ENSMUSG00000019880
chr12	27972380	28093848	10	15	2.15102e+08	Sox11	ENSMUSG00000063632
chr5	141015585	141134393	6	14	3.12741e+07	Lfng	ENSMUSG00000029570
chr5	33978586	34117977	9	16	2.71709e+07	Fgfr3	ENSMUSG00000054252
chr10	20785107	20944769	15	20	1.12512e+07	Hbs1l	ENSMUSG00000019977
chr17	71124545	71303847	21	23	1.11051e+07	Tgif1	ENSMUSG00000047407
chr12	94033337	94213347	127	63	2.46432e+06	Sel1l	ENSMUSG00000020964
chr1	173201136	173358549	9	18	1.85594e+06	Klhdc9	ENSMUSG00000045259
chr2	172410126	172579403	8	18	756281	Tfap2c	ENSMUSG00000028640
chr2	172410126	172579403	8	18	756281	Tfap2c	ENSMUSG00000028640
chr2	167336123	167484726	8	19	187373	Snai1	ENSMUSG00000042821
chr8	10872873	11026707	7	20	1495.39	Irs2	ENSMUSG00000038894
chr8	3204938	3355839	8	22	2287.03	Insr	ENSMUSG00000005534
chr3	97720453	97883195	7	22	752.296	Notch2	ENSMUSG00000027878
chr18	61115521	61277109	13	29	13.8709	Pdgfrb	ENSMUSG00000024620
chr9	35038068	35188951	3	23	0.438105	Rpusd4	ENSMUSG00000032044
chr11	121469906	121705742	21	41	0.000943723	B3gntl1	ENSMUSG00000046605
chr4	46488285	46686661	87	74	5.46234e-05	Coro2a	ENSMUSG00000028337
chr7	149744999	149919731	8	33	0.0001038	Igf2	ENSMUSG00000048583
chr2	10198576	10394434	24	46	1.41977e-05	Sfmbt2	ENSMUSG00000061186
chr10	29180139	29383769	13	41	2.79947e-07	Rspo3	ENSMUSG00000019880
chr18	4246636	4414029	14	42	2.13296e-07	Map3k8	ENSMUSG00000024235
chr5	75459025	75627821	9	39	3.6186e-08	Pdgfra	ENSMUSG00000029231
chrX	138060720	138256206	14	44	1.12869e-08	Irs4	ENSMUSG00000054667
chrX	7408119	7591823	13	48	6.57871e-12	Eras	ENSMUSG00000031160
chr15	42928009	43145307	14	70	1.32875e-26	Rspo2	ENSMUSG00000051920
chr11	103543453	103796872	7	76	1.2112e-36	Wnt3	ENSMUSG00000000125
chr8	26343629	26708587	25	102	8.96122e-42	Fgfr1	ENSMUSG00000031565
chr11	58969094	59199069	24	115	1.77947e-52	Wnt3a	ENSMUSG00000009900
chr7	137083388	137528767	26	148	1.65532e-73	Ate1	ENSMUSG00000030850
chr7	137083388	137528767	26	148	1.65532e-73	Ate1	ENSMUSG00000030850
chr7	137083388	137528767	26	148	1.65532e-73	Wdr11	ENSMUSG00000042055
chr19	45579714	45887708	33	181	8.45081e-92	Fbxw4	ENSMUSG00000040913
chr9	2906470	3121851	3	147	1.04401e-95	Alkbh8	ENSMUSG00000025899
chr2	98397027	98613559	15	238	3.46643e-150	Lrrc4c	ENSMUSG00000050587
chr7	151892531	152146691	14	247	4.95364e-158	Fgf3	ENSMUSG00000031074
chr15	98492158	98741499	12	381	1.69987e-263	Wnt1	ENSMUSG00000022997
